# Supplementary material for: Correlations between PNPLA3 Gene Polymorphisms and NAFLD in Type 2 Diabetic Patients
Source: Medicina (Kaunas). 2021 Nov 15;57(11):1249. doi: 10.3390/medicina57111249 (PMC8620174; doi:10.3390/medicina57111249)
Supplement: Supplementary file 1 [file medicina-57-01249-s001.zip]

Archive with 1 entries (1 files):
- medicina-1447800-supplementary.pdf
